# Supplementary material for: Amino Group-Driven Adsorption of Sodium p-Perfluorous Nonenoxybenzene Sulfonate in Water by the Modified Graphene Oxide
Source: Toxics. 2024 May 8;12(5):343. doi: 10.3390/toxics12050343 (PMC11125578; doi:10.3390/toxics12050343)
Supplement: Supplementary file 1 [file toxics-12-00343-s001.zip]

Archive with 1 entries (1 files):
- toxics-2976049-supplementary.pdf
